# Supplementary material for: Olfactory identification disorders due to Alzheimer’s disease: A new test from France to Quebec
Source: PLoS One. 2022 Apr 4;17(4):e0265764. doi: 10.1371/journal.pone.0265764 (PMC8979441; doi:10.1371/journal.pone.0265764)
Supplement: S1 Raw data — (XLSX) [file pone.0265764.s001.xlsx]

## Sheet: raw_data
CENTRE	AGE	sexe.x	DIAG1	MA	MMSE	seuil	ident	composite
France	70	F	TEM	0	30	1	5	21
France	78	F	TEM	0	29	1	5	20
France	74	H	TEM	0	30	1	6	18
France	72	F	TEM	0	30	1.2	5	20
France	81	F	TCMin	1	22	1	1	4
France	79	F	TEM	0	29	1	6	15
France	82	H	TEM	0	30	1	5	20
France	74	F	TEM	0	30	1	4	16
France	83	H	TEM	0	30	1.5	1	4
France	66	F	TEM	0	30	1	5	17
France	77	F	TEM	0	29	1	5	20
France	81	H	TCMin	1	26	1	4	13
France	76	F	TCMin	1	26	1	4	13
France	76	H	TCMin	1	29	1	5	14
France	70	F	TEM	0	30	1	6	21
France	68	F	TEM	0	29	1	6	21
France	80	F	TCMin	1	23	1.5	4	7
France	67	H	TCMin	1	28	1	4	16
France	73	H	TCMin	1	25	1	4	16
France	81	F	TCMin	1	28	1	6	21
France	82	F	TCMin	1	24	1	4	10
France	72	F	TCMin	1	22	1	4	10
France	65	F	TCMin	1	24	1.2	4	10
France	86	H	TCMin	1	26	1.5	3	8
France	86	F	TCMin	1	22	1	1	1
France	81	H	TCMin	1	24	1.5	2	2
France	75	F	TCMin	1	26	1	4	10
France	68	H	TCMin	1	27	1	6	18
France	70	F	TCMin	1	20	1	1	1
France	76	H	TCMin	1	22	1	4	10
France	64	F	TCMin	1	24	1	4	13
France	71	F	TCMin	1	26	1	5	14
France	62	F	TCMin	1	27	1.3	3	7
France	74	F	TEM	0	29	1	5	17
France	80	F	TCMin	1	28	1	4	10
France	78	H	TCMin	1	23	1	5	17
France	86	H	TCMin	1	23	1	4	13
France	84	H	TCMin	1	23	1.5	4	13
France	88	F	TCMin	1	28	1.3	5	16
France	68	F	TCMin	1	25	1	3	12
France	72	H	TEM	0	30	1.2	4	10
France	77	F	TCMin	1	25	2.3	3	8
France	79	F	TCMin	1	26	2.2	2	2
France	77	H	TEM	0	30	1	5	14
France	87	F	TCMin	1	24	1	4	13
France	81	H	TEM	0	28	1	6	24
France	93	F	TEM	0	28	1	5	17
France	65	H	TCMin	1	21	1	3	9
France	65	F	TEM	0	30	1	3	12
France	75	F	TEM	0	30	1	1	5
France	66	F	TEM	0	30	NA	NA	NA
France	80	H	TEM	0	29	1	5	21
France	75	F	TEM	0	29	1	4	18
France	77	F	TEM	0	30	1	3	15
France	74	F	TEM	0	30	1	5	21
France	71	F	TEM	0	29	1	4	18
France	73	F	TEM	0	28	1	4	17
France	79	F	TEM	0	30	NA	NA	NA
France	68	H	TEM	0	29	1.3	6	22
France	75	H	TEM	0	29	1	5	21
France	81	F	TEM	0	28	1	4	17
France	74	F	TEM	0	28	1	6	24
France	72	H	TEM	0	30	1	5	20
France	76	F	TEM	0	30	1	4	18
France	68	F	TEM	0	28	1.2	3	15
France	70	F	TEM	0	30	1	2	10
France	71	F	TEM	0	29	1	4	16
France	70	F	TEM	0	28	1	4	17
France	66	F	TEM	0	29	1	6	24
France	67	F	TEM	0	30	1	5	21
France	68	F	TEM	0	29	1	4	18
France	67	F	TEM	0	29	1	5	21
France	80	F	TEM	0	29	1	6	24
France	71	H	TEM	0	30	1	3	13
France	82	F	TEM	0	29	1	5	21
France	76	F	TEM	0	30	1	5	21
Quebec	71	F	TEM	0	30	1	2	8
Quebec	67	F	TEM	0	28	1.2	5	8
Quebec	71	F	TEM	0	30	1	2	8
Quebec	74	F	TEM	0	29	1	3	3
Quebec	68	F	TEM	0	30	1	6	18
Quebec	70	F	TEM	0	30	1.2	5	17
Quebec	69	F	TEM	0	29	1	5	17
Quebec	75	F	TEM	0	30	1	4	13
Quebec	24	F	TEM	0	29	1	5	20
Quebec	68	F	TEM	0	29	1.2	4	13
Quebec	70	F	TEM	0	29	1	6	21
Quebec	69	F	TEM	0	30	1	4	10
Quebec	77	H	TCMin	1	27	2.3	2	8
Quebec	85	F	TCMin	1	22	1	1	4
Quebec	63	F	TCMin	1	24	1	6	12
Quebec	86	H	TCMin	1	26	1	4	13
Quebec	90	H	TCMin	1	23	1	5	11
Quebec	73	H	TCMin	1	25	1	3	12
Quebec	63	H	TCMin	1	26	1	3	9
Quebec	67	F	TCMin	1	23	1	1	4
Quebec	83	F	TCMin	1	26	1	5	14
Quebec	85	F	TCMin	1	25	1.2	5	16
Quebec	75	H	TCMin	1	20	1.2	0	0
Quebec	86	F	TCMin	1	23	1	3	9
Quebec	71	F	TCMin	1	22	1	2	5
Quebec	77	F	TCMin	1	26	1	2	5
Quebec	80	F	TCMin	1	23	1	2	5
Quebec	82	F	TCMin	1	25	1	5	14
Quebec	87	F	TCMin	1	22	1.3	4	11
Quebec	81	F	TCMin	1	26	3	0	0
Quebec	75	H	TCMin	1	24	1.2	2	2
Quebec	62	H	TCMin	1	22	1	4	10
Quebec	79	F	TCMin	1	23	1	4	16
Quebec	64	H	TCMin	1	23	1	2	5
Quebec	74	H	TCMin	1	21	1	3	9
Quebec	85	H	TCMin	1	20	1	3	6
Quebec	86	H	TCMin	1	20	1	4	10
Quebec	85	H	TCMin	1	25	1	6	15
Quebec	95	H	TCMin	1	20	1	3	12
Quebec	83	F	TCMin	1	22	1	2	5
Quebec	88	F	TCMin	1	25	1.5	3	8
Quebec	81	H	TCMin	1	21	1	3	9
Quebec	83	F	TCMin	1	26	1	6	18
Quebec	80	F	TCMin	1	23	NA	0	0
Quebec	71	F	TEM	0	29	1	5	17
Quebec	71	F	TEM	0	29	1	6	15
Quebec	70	F	TEM	0	30	1	5	20
Quebec	64	F	TEM	0	28	1.2	5	19
Quebec	70	H	TEM	0	30	1.5	3	6
Quebec	70	F	TEM	0	29	1	5	17
Quebec	74	F	TEM	0	29	1	6	21
Quebec	78	F	TEM	0	30	1.5	5	8
Quebec	73	F	TEM	0	30	1	4	13
Quebec	74	H	TEM	0	30	1	6	24
Quebec	67	F	TEM	0	30	1.2	5	11
Quebec	74	F	TEM	0	28	1	6	15
Quebec	70	F	TEM	0	30	1	3	6
Quebec	70	F	TEM	0	30	1	3	12
Quebec	72	F	TEM	0	28	1	5	14
Quebec	76	F	TEM	0	28	1	6	18
Quebec	76	F	TEM	0	28	1	5	14
Quebec	69	F	TEM	0	30	1	5	17
Quebec	68	F	TEM	0	29	1	4	16
Quebec	75	F	TEM	0	28	1	5	17
Quebec	77	F	TEM	0	30	1	5	11
Quebec	84	F	TEM	0	29	1	4	13
Quebec	70	F	TEM	0	28	1	6	21
Quebec	78	F	TEM	0	29	1.3	6	19
Quebec	77	F	TEM	0	29	1	5	8
Quebec	85	F	TEM	0	30	1	4	16
Quebec	72	H	TEM	0	30	1.2	3	8
Quebec	68	F	TEM	0	30	1	5	14
Quebec	70	F	TEM	0	30	1	4	10
Quebec	72	F	TEM	0	30	1.3	4	14
Quebec	75	F	TEM	0	30	1	6	18
Quebec	82	H	TEM	0	28	1.8	6	16
Quebec	78	F	TEM	0	30	1	6	18
Quebec	71	F	TEM	0	30	1	5	11
Quebec	71	F	TEM	0	30	1	3	9
Quebec	81	F	TEM	0	30	1.2	4	15
Quebec	81	F	TEM	0	28	1.8	1	4
